# Supplementary material for: Prenatal Relocation Stress Enhances Resilience Under Challenge in Infant Rhesus Macaques
Source: Front Behav Neurosci. 2021 Mar 29;15:641795. doi: 10.3389/fnbeh.2021.641795 (PMC8039121; doi:10.3389/fnbeh.2021.641795)
Supplement: Supplementary file 1 [file Table_1.XLSX]

## Sheet: Sheet1
Correlations
		z-scored HC, day 1 activity	z-scored HC d1 emotionality	z-scored HC, day 2 activity	z-scored HC d2 emotionality	vigilant temperament factor	gentle temperament factor	confident temperament factor	nervous temperament factor	meanobject123	meanobject456	meanobject7	meanobject8910	Zscore(jpchiactivity)	Zscore(jpchiemotionality)	Zscore(jpchiaggression)	Zscore(jpchidisplacement)	samp1	samp2	samp3	samp4
z-scored HC, day 1 activity	Pearson Correlation	1	0.129	.241**	0.013	.260**	.182**	.260**	-0.117	0.124	.145*	.180*	0.106	-0.004	-0.003	-.140*	-0.039	0.082	-0.002	-0.087	-0.082
	Sig. (2-tailed)		0.068	0.001	0.854	0	0.01	0	0.098	0.081	0.04	0.011	0.137	0.951	0.97	0.048	0.581	0.248	0.977	0.222	0.252
z-scored HC d1 emotionality	Pearson Correlation	0.129	1	0.082	.197**	.297**	.165*	.305**	-0.074	0.131	0.059	0.058	0.121	0.063	.256**	.224**	.164*	-0.038	-0.121	-0.073	-0.071
	Sig. (2-tailed)	0.068		0.247	0.005	0	0.019	0	0.293	0.066	0.409	0.419	0.089	0.372	0	0.001	0.02	0.592	0.088	0.309	0.323
z-scored HC, day 2 activity	Pearson Correlation	.241**	0.082	1	0.072	.326**	.242**	.395**	-.201**	0.108	.207**	0.078	.264**	.168*	0.083	0.069	0.03	-0.056	-0.015	-0.039	-0.03
	Sig. (2-tailed)	0.001	0.247		0.312	0	0.001	0	0.004	0.13	0.003	0.275	0	0.017	0.24	0.33	0.67	0.43	0.829	0.59	0.682
z-scored HC d2 emotionality	Pearson Correlation	0.013	.197**	0.072	1	.311**	0.05	.299**	-0.011	0.077	0.136	0.048	.191**	0.114	0.116	.188**	0.083	0.004	0.055	0.012	0.062
	Sig. (2-tailed)	0.854	0.005	0.312		0	0.476	0	0.873	0.277	0.056	0.504	0.007	0.107	0.099	0.007	0.242	0.957	0.442	0.868	0.393
vigilant temperament factor	Pearson Correlation	.260**	.297**	.326**	.311**	1	.479**	.800**	-.514**	.232**	.201**	0.069	.231**	.189**	.139*	.142*	0.088	0.013	0.041	-0.041	-0.004
	Sig. (2-tailed)	0	0	0	0		0	0	0	0.001	0.004	0.334	0.001	0.007	0.049	0.044	0.216	0.853	0.562	0.565	0.951
gentle temperament factor	Pearson Correlation	.182**	.165*	.242**	0.05	.479**	1	.537**	-.697**	0.053	0.039	-0.003	0.035	.139*	0.12	-0.065	-0.005	0.017	-0.119	-.147*	-.156*
	Sig. (2-tailed)	0.01	0.019	0.001	0.476	0		0	0	0.454	0.584	0.966	0.622	0.049	0.089	0.358	0.942	0.813	0.092	0.039	0.029
confident temperament factor	Pearson Correlation	.260**	.305**	.395**	.299**	.800**	.537**	1	-.468**	.235**	.241**	0.13	.350**	.246**	0.131	.189**	0.123	-0.006	0.019	-0.006	0.017
	Sig. (2-tailed)	0	0	0	0	0	0		0	0.001	0.001	0.067	0	0	0.063	0.007	0.082	0.937	0.789	0.932	0.817
nervous temperament factor	Pearson Correlation	-0.117	-0.074	-.201**	-0.011	-.514**	-.697**	-.468**	1	-0.026	0.007	0.041	0.013	-.176*	-0.056	0.034	0.047	0.07	0.062	0.112	0.131
	Sig. (2-tailed)	0.098	0.293	0.004	0.873	0	0	0		0.715	0.926	0.563	0.86	0.012	0.43	0.632	0.509	0.32	0.384	0.116	0.067
meanobject123	Pearson Correlation	0.124	0.131	0.108	0.077	.232**	0.053	.235**	-0.026	1	.533**	.243**	.449**	0.133	0.039	-0.014	-0.078	0.1	0.022	0.103	0.112
	Sig. (2-tailed)	0.081	0.066	0.13	0.277	0.001	0.454	0.001	0.715		0	0.001	0	0.061	0.58	0.839	0.274	0.162	0.761	0.154	0.121
meanobject456	Pearson Correlation	.145*	0.059	.207**	0.136	.201**	0.039	.241**	0.007	.533**	1	.503**	.489**	0.088	0.077	0.012	0.021	0.088	0.081	0.072	0.039
	Sig. (2-tailed)	0.04	0.409	0.003	0.056	0.004	0.584	0.001	0.926	0		0	0	0.217	0.278	0.864	0.774	0.214	0.259	0.317	0.59
meanobject7	Pearson Correlation	.180*	0.058	0.078	0.048	0.069	-0.003	0.13	0.041	.243**	.503**	1	.445**	0.055	-0.037	-0.04	0.019	0.016	-0.123	0.002	-0.028
	Sig. (2-tailed)	0.011	0.419	0.275	0.504	0.334	0.966	0.067	0.563	0.001	0		0	0.444	0.601	0.576	0.79	0.822	0.086	0.982	0.701
meanobject8910	Pearson Correlation	0.106	0.121	.264**	.191**	.231**	0.035	.350**	0.013	.449**	.489**	.445**	1	0.034	-0.045	0.087	0.031	-0.01	-0.085	0.129	0.09
	Sig. (2-tailed)	0.137	0.089	0	0.007	0.001	0.622	0	0.86	0	0	0		0.635	0.532	0.222	0.667	0.887	0.236	0.075	0.217
Zscore(jpchiactivity)	Pearson Correlation	-0.004	0.063	.168*	0.114	.189**	.139*	.246**	-.176*	0.133	0.088	0.055	0.034	1	.216**	.284**	.144*	-0.044	0.071	-0.089	-0.034
	Sig. (2-tailed)	0.951	0.372	0.017	0.107	0.007	0.049	0	0.012	0.061	0.217	0.444	0.635		0.002	0	0.041	0.531	0.314	0.214	0.64
Zscore(jpchiemotionality)	Pearson Correlation	-0.003	.256**	0.083	0.116	.139*	0.12	0.131	-0.056	0.039	0.077	-0.037	-0.045	.216**	1	.188**	0.061	-0.035	-0.059	-0.105	-0.077
	Sig. (2-tailed)	0.97	0	0.24	0.099	0.049	0.089	0.063	0.43	0.58	0.278	0.601	0.532	0.002		0.007	0.391	0.617	0.405	0.14	0.282
Zscore(jpchiaggression)	Pearson Correlation	-.140*	.224**	0.069	.188**	.142*	-0.065	.189**	0.034	-0.014	0.012	-0.04	0.087	.284**	.188**	1	.369**	-0.072	0.04	-0.006	0.027
	Sig. (2-tailed)	0.048	0.001	0.33	0.007	0.044	0.358	0.007	0.632	0.839	0.864	0.576	0.222	0	0.007		0	0.306	0.576	0.936	0.707
Zscore(jpchidisplacement)	Pearson Correlation	-0.039	.164*	0.03	0.083	0.088	-0.005	0.123	0.047	-0.078	0.021	0.019	0.031	.144*	0.061	.369**	1	0.035	.140*	-0.003	0.072
	Sig. (2-tailed)	0.581	0.02	0.67	0.242	0.216	0.942	0.082	0.509	0.274	0.774	0.79	0.667	0.041	0.391	0		0.624	0.047	0.972	0.317
Cortisol AM	Pearson Correlation	0.082	-0.038	-0.056	0.004	0.013	0.017	-0.006	0.07	0.1	0.088	0.016	-0.01	-0.044	-0.035	-0.072	0.035	1	.646**	.440**	.567**
	Sig. (2-tailed)	0.248	0.592	0.43	0.957	0.853	0.813	0.937	0.32	0.162	0.214	0.822	0.887	0.531	0.617	0.306	0.624		0	0	0
Cortisol PM	Pearson Correlation	-0.002	-0.121	-0.015	0.055	0.041	-0.119	0.019	0.062	0.022	0.081	-0.123	-0.085	0.071	-0.059	0.04	.140*	.646**	1	.532**	.637**
	Sig. (2-tailed)	0.977	0.088	0.829	0.442	0.562	0.092	0.789	0.384	0.761	0.259	0.086	0.236	0.314	0.405	0.576	0.047	0		0	0
Cortisol DEX	Pearson Correlation	-0.087	-0.073	-0.039	0.012	-0.041	-.147*	-0.006	0.112	0.103	0.072	0.002	0.129	-0.089	-0.105	-0.006	-0.003	.440**	.532**	1	.852**
	Sig. (2-tailed)	0.222	0.309	0.59	0.868	0.565	0.039	0.932	0.116	0.154	0.317	0.982	0.075	0.214	0.14	0.936	0.972	0	0		0
Cortisol ACTH	Pearson Correlation	-0.082	-0.071	-0.03	0.062	-0.004	-.156*	0.017	0.131	0.112	0.039	-0.028	0.09	-0.034	-0.077	0.027	0.072	.567**	.637**	.852**	1
	Sig. (2-tailed)	0.252	0.323	0.682	0.393	0.951	0.029	0.817	0.067	0.121	0.59	0.701	0.217	0.64	0.282	0.707	0.317	0	0	0
** Correlation is significant at the 0.01 level (2-tailed).
* Correlation is significant at the 0.05 level (2-tailed).
